# Supplementary material for: Directed Evolution of Protein-Based Sensors for Anaerobic Biological Activation of Methane
Source: Biosensors (Basel). 2024 Jun 30;14(7):325. doi: 10.3390/bios14070325 (PMC11275114; doi:10.3390/bios14070325)
Supplement: Supplementary file 1 [file biosensors-14-00325-s001.zip]

Archive with 1 entries (1 files):
- biosensors-3050741-supplementary.pdf
